# Supplementary material for: A review of myrmecophilous mites of the family Microdispidae (Acari, Heterostigmatina) of Western Siberia
Source: Zookeys. 2014 Nov 12;(454):13–28. doi: 10.3897/zookeys.454.8709 (PMC4258737; doi:10.3897/zookeys.454.8709)
Supplement: XML Treatment for Unguidispus [file zookeys.454.8709-treatment1.xml]

<!DOCTYPE tp:taxon-treatment
  PUBLIC "-//TaxonX//DTD Taxonomic Treatment Publishing DTD v0 20100105//EN" "tax-treatment-NSO.dtd">
<tp:taxon-treatment xmlns:tp="http://www.plazi.org/taxpub"><tp:treatment-meta><kwd-group><label>Taxon classification</label><kwd><named-content content-type="kingdom">Animalia</named-content></kwd><kwd><named-content content-type="order">Prostigmata</named-content></kwd><kwd><named-content content-type="family">Microdispidae</named-content></kwd></kwd-group><mixed-citation publication-type="journal"><person-group><name><surname>Khaustov</surname><given-names>Alexander A.</given-names></name></person-group><article-title>A review of myrmecophilous mites of the family <tp:taxon-name><tp:taxon-name-part taxon-name-part-type="family">Microdispidae</tp:taxon-name-part></tp:taxon-name> (<tp:taxon-name><tp:taxon-name-part taxon-name-part-type="subclass">Acari</tp:taxon-name-part></tp:taxon-name>, <tp:taxon-name><tp:taxon-name-part taxon-name-part-type="above-genus">Heterostigmatina</tp:taxon-name-part></tp:taxon-name>) of Western Siberia</article-title><source>Zookeys</source><day>12</day><month>11</month><year>2014</year><volume>2014</volume><issue>454</issue><fpage>13</fpage><lpage>28</lpage><pub-id pub-id-type="doi">10.3897/zookeys.454.8709</pub-id></mixed-citation></tp:treatment-meta><tp:nomenclature><label>Genus</label><tp:taxon-name>
                            <tp:taxon-name-part taxon-name-part-type="genus">Unguidispus</tp:taxon-name-part>
                        </tp:taxon-name><tp:taxon-authority>Mahunka, 1970</tp:taxon-authority></tp:nomenclature><tp:treatment-sec sec-type="Type species"><title>Type species.</title><p><italic><tp:taxon-name><tp:taxon-name-part taxon-name-part-type="genus">Unguidispus</tp:taxon-name-part> <tp:taxon-name-part taxon-name-part-type="species">stammeri</tp:taxon-name-part></tp:taxon-name></italic> Mahunka, 1970, by original designation.</p></tp:treatment-sec><tp:treatment-sec sec-type="Diagnosis"><title>Diagnosis.</title><p><bold>Female.</bold> Gnathosoma dorsally with 2 pairs of setae. Pharyngeal pumps 1 and 3 vestigial, pharyngeal pump 2 large, transversely striated. Prodorsum usually almost completely covered by tergite C. Cupules <italic>ia</italic> and <italic>ih</italic> small, round. Two pairs of pseudanal setae present (<italic>ps</italic><sub>2</sub> absent). Posterior margin of posterior sternal fig entire. Leg I distinctly shorter than leg II. Tibiotarsus with well-developed claw; eupathidia <italic>tc</italic>’-<italic>tc</italic>” situated on clear pinnaculum; setae <italic>s</italic> of tibiotarsus I present. Trochanter IV anterodorsally with short spine-like process.</p><p>The genus <italic><tp:taxon-name><tp:taxon-name-part taxon-name-part-type="genus">Unguidispus</tp:taxon-name-part></tp:taxon-name></italic> currently includes six species distributed in the Palaearctic region: <italic><tp:taxon-name><tp:taxon-name-part taxon-name-part-type="genus">Unguidispus</tp:taxon-name-part> <tp:taxon-name-part taxon-name-part-type="species">stammeri</tp:taxon-name-part></tp:taxon-name></italic>, <italic><tp:taxon-name><tp:taxon-name-part taxon-name-part-type="genus">Unguidispus</tp:taxon-name-part> <tp:taxon-name-part taxon-name-part-type="species">polyctenus</tp:taxon-name-part></tp:taxon-name></italic> (Sevastianov, 1969), <italic><tp:taxon-name><tp:taxon-name-part taxon-name-part-type="genus">Unguidispus</tp:taxon-name-part> <tp:taxon-name-part taxon-name-part-type="species">contematosus</tp:taxon-name-part></tp:taxon-name></italic> Sevastianov, 1981, <italic><tp:taxon-name><tp:taxon-name-part taxon-name-part-type="genus">Unguidispus</tp:taxon-name-part> <tp:taxon-name-part taxon-name-part-type="species">okumurai</tp:taxon-name-part></tp:taxon-name></italic> Kurosa, 1979, <italic><tp:taxon-name><tp:taxon-name-part taxon-name-part-type="genus">Unguidispus</tp:taxon-name-part> <tp:taxon-name-part taxon-name-part-type="species">japonicus</tp:taxon-name-part></tp:taxon-name></italic> Kurosa, 1979, and <italic><tp:taxon-name><tp:taxon-name-part taxon-name-part-type="genus">Unguidispus</tp:taxon-name-part> <tp:taxon-name-part taxon-name-part-type="species">lasii</tp:taxon-name-part></tp:taxon-name></italic> Kurosa, 1979. All species of the genus <italic><tp:taxon-name><tp:taxon-name-part taxon-name-part-type="genus">Unguidispus</tp:taxon-name-part></tp:taxon-name></italic> phoretic on ants of the genera <italic><tp:taxon-name><tp:taxon-name-part taxon-name-part-type="genus">Formica</tp:taxon-name-part></tp:taxon-name></italic> L. and <italic><tp:taxon-name><tp:taxon-name-part taxon-name-part-type="genus">Lasius</tp:taxon-name-part></tp:taxon-name></italic> Fabricius (<tp:taxon-name><tp:taxon-name-part taxon-name-part-type="order">Hymenoptera</tp:taxon-name-part></tp:taxon-name>: <tp:taxon-name><tp:taxon-name-part taxon-name-part-type="subfamily">Formicinae</tp:taxon-name-part></tp:taxon-name>), or inhabit their nests (<xref ref-type="bibr" rid="B5">Hajiqanbar and Hosseininaveh 2014</xref>; <xref ref-type="bibr" rid="B12">Kurosa 1979</xref>).</p><!--PageBreak--></tp:treatment-sec><ref-list><ref id="B5"><mixed-citation xmlns:xlink="http://www.w3.org/1999/xlink" xlink:type="simple"><person-group><name name-style="western"><surname>Hajiqanbar</surname><given-names>H</given-names></name><name name-style="western"><surname>Hosseininaveh</surname><given-names>F</given-names></name></person-group> (<year>2014</year>) <article-title>A new genus and species of the family <tp:taxon-name><tp:taxon-name-part taxon-name-part-type="family">Microdispidae</tp:taxon-name-part></tp:taxon-name> (<tp:taxon-name><tp:taxon-name-part taxon-name-part-type="subclass">Acari</tp:taxon-name-part></tp:taxon-name>: <tp:taxon-name><tp:taxon-name-part taxon-name-part-type="order">Prostigmata</tp:taxon-name-part></tp:taxon-name>) associated with <italic><tp:taxon-name><tp:taxon-name-part taxon-name-part-type="genus">Oryctes</tp:taxon-name-part> <tp:taxon-name-part taxon-name-part-type="species">nasicornis</tp:taxon-name-part></tp:taxon-name></italic> (<tp:taxon-name><tp:taxon-name-part taxon-name-part-type="order">Coleoptera</tp:taxon-name-part></tp:taxon-name>: <tp:taxon-name><tp:taxon-name-part taxon-name-part-type="family">Scarabaeidae</tp:taxon-name-part></tp:taxon-name>) and redescription of the monotypic genus <italic><tp:taxon-name><tp:taxon-name-part taxon-name-part-type="genus">Vietodispus</tp:taxon-name-part></tp:taxon-name></italic> Mahunka, 1975.</article-title><source>Zoological Studies</source><volume>53</volume>: <fpage>58</fpage>–<lpage>70</lpage>. doi: <ext-link ext-link-type="doi" xlink:href="10.1186/s40555-014-0058-7" xlink:type="simple">10.1186/s40555-014-0058-7</ext-link></mixed-citation></ref><ref id="B12"><mixed-citation xmlns:xlink="http://www.w3.org/1999/xlink" xlink:type="simple"><person-group><name name-style="western"><surname>Kurosa</surname><given-names>K</given-names></name></person-group> (<year>1979</year>) <article-title>Three new species of <italic><tp:taxon-name><tp:taxon-name-part taxon-name-part-type="genus">Unguidispus</tp:taxon-name-part></tp:taxon-name></italic> (<tp:taxon-name><tp:taxon-name-part taxon-name-part-type="subclass">Acari</tp:taxon-name-part></tp:taxon-name>, <tp:taxon-name><tp:taxon-name-part taxon-name-part-type="above-genus">Heterostigmata</tp:taxon-name-part></tp:taxon-name>,<tp:taxon-name><tp:taxon-name-part taxon-name-part-type="family">Microdispidae</tp:taxon-name-part></tp:taxon-name>) from Japan.</article-title><source>Annotationes Zoologicae Japonenses</source><volume>521</volume>: <fpage>63</fpage>–<lpage>71</lpage>.</mixed-citation></ref></ref-list></tp:taxon-treatment>
