# Supplementary material for: A review of myrmecophilous mites of the family Microdispidae (Acari, Heterostigmatina) of Western Siberia
Source: Zookeys. 2014 Nov 12;(454):13–28. doi: 10.3897/zookeys.454.8709 (PMC4258737; doi:10.3897/zookeys.454.8709)
Supplement: XML Treatment for Unguidispus polyctenus [file zookeys.454.8709-treatment2.xml]

<!DOCTYPE tp:taxon-treatment
  PUBLIC "-//TaxonX//DTD Taxonomic Treatment Publishing DTD v0 20100105//EN" "tax-treatment-NSO.dtd">
<tp:taxon-treatment xmlns:tp="http://www.plazi.org/taxpub"><tp:treatment-meta><kwd-group><label>Taxon classification</label><kwd><named-content content-type="kingdom">Animalia</named-content></kwd><kwd><named-content content-type="order">Prostigmata</named-content></kwd><kwd><named-content content-type="family">Microdispidae</named-content></kwd></kwd-group><mixed-citation publication-type="journal"><person-group><name><surname>Khaustov</surname><given-names>Alexander A.</given-names></name></person-group><article-title>A review of myrmecophilous mites of the family <tp:taxon-name><tp:taxon-name-part taxon-name-part-type="family">Microdispidae</tp:taxon-name-part></tp:taxon-name> (<tp:taxon-name><tp:taxon-name-part taxon-name-part-type="subclass">Acari</tp:taxon-name-part></tp:taxon-name>, <tp:taxon-name><tp:taxon-name-part taxon-name-part-type="above-genus">Heterostigmatina</tp:taxon-name-part></tp:taxon-name>) of Western Siberia</article-title><source>Zookeys</source><day>12</day><month>11</month><year>2014</year><volume>2014</volume><issue>454</issue><fpage>13</fpage><lpage>28</lpage><pub-id pub-id-type="doi">10.3897/zookeys.454.8709</pub-id></mixed-citation></tp:treatment-meta><tp:nomenclature><tp:taxon-name>
                            <tp:taxon-name-part taxon-name-part-type="genus">Unguidispus</tp:taxon-name-part>
                            <tp:taxon-name-part taxon-name-part-type="species">polyctenus</tp:taxon-name-part>
                        </tp:taxon-name><tp:taxon-authority>(Sevastianov, 1969)</tp:taxon-authority><xref ref-type="fig" rid="F1">Figs 1</xref><xref ref-type="fig" rid="F2">, 2</xref><xref ref-type="fig" rid="F3">, 3</xref><xref ref-type="fig" rid="F4">, 4</xref><tp:nomenclature-citation-list><tp:nomenclature-citation><tp:taxon-name><tp:taxon-name-part taxon-name-part-type="genus">Piniphorus</tp:taxon-name-part> <tp:taxon-name-part taxon-name-part-type="species">polyctenus</tp:taxon-name-part></tp:taxon-name><comment> Sevastianov, 1969, p. 68, fig. 2.</comment></tp:nomenclature-citation><tp:nomenclature-citation><tp:taxon-name><tp:taxon-name-part taxon-name-part-type="genus">Xystrorostrum</tp:taxon-name-part> <tp:taxon-name-part taxon-name-part-type="species">polyctenus</tp:taxon-name-part></tp:taxon-name><comment>: <xref ref-type="bibr" rid="B17">Mahunka 1970a</xref>: 165.</comment></tp:nomenclature-citation><tp:nomenclature-citation><tp:taxon-name><tp:taxon-name-part taxon-name-part-type="genus">Unguidispus</tp:taxon-name-part> <tp:taxon-name-part taxon-name-part-type="species">polyctenus</tp:taxon-name-part></tp:taxon-name><comment>: <xref ref-type="bibr" rid="B18">Mahunka 1970b</xref>: 282.</comment></tp:nomenclature-citation></tp:nomenclature-citation-list></tp:nomenclature><tp:treatment-sec sec-type="Redescription"><title>Redescription.</title><p><bold>Female</bold> Length of idiosoma 190–205, width 120–135.</p><p><italic>Gnathosoma</italic> (Figs <xref ref-type="fig" rid="F1">1</xref>, <xref ref-type="fig" rid="F4">4E</xref>, <xref ref-type="fig" rid="F4">4F</xref>). Gnathosomal capsule beak-like, about 1.5 times longer than its width. Dorsally with two pairs of smooth subequal setae (<italic>cha</italic>, <italic>chb</italic>). Dorsal median apodeme absent. Ventral gnathosoma with one pair of subcapitular setae <italic>m</italic> and a pair of oval pits situated posteromedial to bases of <italic>m</italic>. Palps with setae <italic>dFe</italic> and <italic>dGe</italic> dorsolaterally. Setae <italic>dGe</italic> slightly longer than <italic>dFe</italic>. Ventral palpal structures not evident even on SEM photos (Fig. <xref ref-type="fig" rid="F4">4F</xref>). Palps terminated with a relatively long and thin tibial claw (Fig. <xref ref-type="fig" rid="F4">4F</xref>).</p><fig id="F1" position="float" orientation="portrait"><label>Figure 1.</label><caption><p><italic><tp:taxon-name><tp:taxon-name-part taxon-name-part-type="genus">Unguidispus</tp:taxon-name-part> <tp:taxon-name-part taxon-name-part-type="species">polyctenus</tp:taxon-name-part></tp:taxon-name></italic> (Sevastianov, 1969), female: <bold>A</bold> dorsum of the body <bold>B</bold> venter of the body.</p></caption><graphic xmlns:xlink="http://www.w3.org/1999/xlink" xlink:href="zookeys-454-013-g001.jpg" position="float" orientation="portrait" xlink:type="simple" id="oo_33861.jpg"/></fig><p><italic>Idiosomal dorsum</italic> (Figs <xref ref-type="fig" rid="F1">1A</xref>, <xref ref-type="fig" rid="F4">4A</xref>). Prodorsum almost completely covered by anterior margin of tergite C, with one pair of setae <italic>sc</italic><sub>2</sub>, one pair of clavate and weakly barbed trichobothria <italic>sc</italic><sub>1</sub> with pointed apex, and one pair of large round stigmata. All dorsal shields smooth. All dorsal setae distinctly barbed; setae <italic>d</italic> and <italic>f</italic> blunt-ended, other dorsal setae pointed. Posterior margin of tergite C straight; posterior margin of tergite H with tongue-like elongation medially. Cupules <italic>ia</italic> on tergite D and <italic>ih</italic> on tergite H small, round. Lateral shields covering lateral parts of tergite D with distinct sclerotized lines (Fig. <xref ref-type="fig" rid="F4">4B</xref>). With a pair of arch-like structures anteriorly to setae <italic>f</italic> and a pair of oblique ridges connected to bases of setae <italic>e</italic> (Fig. <xref ref-type="fig" rid="F4">4C</xref>). Length of dorsal setae: <italic>sc</italic><sub>2</sub> 12–14, <italic>c</italic><sub>1</sub> 35–38, <italic>c</italic><sub>2</sub> 40–42, <italic>d</italic> 36–38, <italic>e</italic> 44–45, <italic>f</italic> 35–37, <italic>h</italic><sub>1</sub> 40–45, <italic>h</italic><sub>2</sub> 35–37. Distances between setae: <italic>sc</italic><sub>2</sub>–<italic>sc</italic><sub>2</sub> 37–40, <italic>c</italic><sub>1</sub>–<italic>c</italic><sub>1</sub> 47–50, <italic>c</italic><sub>1</sub>–<italic>c</italic><sub>2</sub> 22–24, <italic>d</italic>–<italic>d</italic> 41–43, <italic>e</italic>–<italic>f</italic> 18–20, <italic>f</italic>–<italic>f</italic> 35–38, <italic>h</italic><sub>1</sub>–<italic>h</italic><sub>1</sub> 19–21, <italic>h</italic><sub>1</sub>–<italic>h</italic><sub>2</sub> 18–21.</p><p><italic>Idiosomal venter</italic> (Figs <xref ref-type="fig" rid="F1">1B</xref>, <xref ref-type="fig" rid="F4">4D</xref>). All ventral figs smooth. All ventral setae pointed and barbed, except smooth <italic>ps</italic><sub>3</sub>. Apodemes 1 (ap1) weakly developed and joined with prosternal apodeme (appr); apodemes 2 (ap2) well developed, arch-like, fused with appr; prosternal and sejugal (apsej) apodemes well developed; apodemes 3 (ap3) well sclerotized. Apodemes 4 (ap4) well sclerotized and long, apodemes 5 absent. Posterior margin of posterior sternal fig slightly convex in middle part. Posterior margin of aggenital fig rounded. Anterior genital sclerite (ags) bell-like, posterior genital sclerite (pgs) very small, triangular. Length of ventral setae: 1<italic>a</italic> 35–37, 1<italic>b</italic> 21–23, 2<italic>a</italic> 33–36, 2<italic>b</italic> 36–40, 3<italic>a</italic> 34–36, 3<italic>b</italic> 35–37, 3<italic>c</italic> 36–38, 4<italic>a</italic> 36–38, 4<italic>b</italic> 52–55, 4<italic>c</italic> 39–41, <italic>ps</italic><sub>1</sub> 24–26, <italic>ps</italic><sub>3</sub> 9–11.</p><p><italic>Legs</italic> (Figs <xref ref-type="fig" rid="F2">2</xref>–<xref ref-type="fig" rid="F3">3</xref>, <xref ref-type="fig" rid="F4">4F</xref>). Leg I (Figs <xref ref-type="fig" rid="F2">2A</xref>, <xref ref-type="fig" rid="F4">4F</xref>) distinctly shorter and thinner than leg II. Setal formula: 1–3–4–16(4). Tibiotarsus not thickened, with well-developed terminal claw situated on distinct pretarsus, tip of the claw thin. Length of solenidia <italic>ω</italic><sub>1</sub> 11–12 = <italic>ω</italic><sub>2</sub> 11–12 &gt; <italic>φ</italic><sub>1</sub> 6–7 = <italic>φ</italic><sub>2</sub> 6–7; <italic>ω</italic><sub>1</sub> and <italic>ω</italic><sub>2</sub> finger-shaped, <italic>φ</italic><sub>2</sub> baculiform, <italic>φ</italic><sub>1</sub> clavate. Setae (<italic>u</italic>) fused into structure opposing to tarsal claw. Leg II (Fig. <xref ref-type="fig" rid="F2">2B</xref>). Setal formula: 1–3–3–4(1)–6(1). Tarsus with sickle-like, padded claws and large empodium. Solenidion <italic>ω</italic> 9–10, finger-shaped, solenidion <italic>φ</italic> 3–4 weakly clavate. Seta <italic>dFe</italic> distinctly blunt-ended. Leg III (Fig. <xref ref-type="fig" rid="F3">3A</xref>). Setal formula: 1–2–2–4(1)–6. Claws of same shape as on tarsus II. Solenidion <italic>φ</italic> 3–4 weakly clavate. Seta <italic>dFe</italic> distinctly blunt-ended. Leg IV (Fig. <xref ref-type="fig" rid="F3">3B</xref>). Setal formula: 1–2–1–4(1)–6. Tarsus long and thin, pretarsus short, with two small simple claws and small empodium. Solenidion <italic>φ</italic> 3–4, weakly clavate. Seta <italic>dFe</italic> distinctly blunt-ended.</p><fig id="F2" position="float" orientation="portrait"><label>Figure 2.</label><caption><p><italic><tp:taxon-name><tp:taxon-name-part taxon-name-part-type="genus">Unguidispus</tp:taxon-name-part> <tp:taxon-name-part taxon-name-part-type="species">polyctenus</tp:taxon-name-part></tp:taxon-name></italic> (Sevastianov, 1969), female: <bold>A</bold> leg I <bold>B</bold> leg II.</p></caption><graphic xmlns:xlink="http://www.w3.org/1999/xlink" xlink:href="zookeys-454-013-g002.jpg" position="float" orientation="portrait" xlink:type="simple" id="oo_33862.jpg"/></fig><fig id="F3" position="float" orientation="portrait"><label>Figure 3.</label><caption><p><italic><tp:taxon-name><tp:taxon-name-part taxon-name-part-type="genus">Unguidispus</tp:taxon-name-part> <tp:taxon-name-part taxon-name-part-type="species">polyctenus</tp:taxon-name-part></tp:taxon-name></italic> (Sevastianov, 1969), female: <bold>A</bold> leg III <bold>B</bold> leg IV.</p></caption><graphic xmlns:xlink="http://www.w3.org/1999/xlink" xlink:href="zookeys-454-013-g003.jpg" position="float" orientation="portrait" xlink:type="simple" id="oo_33863.jpg"/></fig><fig id="F4" position="float" orientation="portrait"><label>Figure 4.</label><caption><p><italic><tp:taxon-name><tp:taxon-name-part taxon-name-part-type="genus">Unguidispus</tp:taxon-name-part> <tp:taxon-name-part taxon-name-part-type="species">polyctenus</tp:taxon-name-part></tp:taxon-name></italic> (Sevastianov, 1969), female, SEM photos: <bold>A</bold> dorsum of the body <bold>B</bold> lateral view of the body <bold>C</bold> tergites EF and H <bold>D</bold> venter of the body <bold>E</bold> gnathosomal capsule <bold>F</bold> legs I and distal part of gnathosoma laterally.</p></caption><graphic xmlns:xlink="http://www.w3.org/1999/xlink" xlink:href="zookeys-454-013-g004.jpg" position="float" orientation="portrait" xlink:type="simple" id="oo_33864.jpg"/></fig><p><bold>Male</bold> and <bold>larva</bold> unknown.</p></tp:treatment-sec><tp:treatment-sec sec-type="Material examined"><title>Material examined.</title><p>Eight female paratypes, <bold>Ukraine</bold>, Khmelnitsk Province, vicinity of settlement Chemerovtsy, on ants <italic><tp:taxon-name><tp:taxon-name-part taxon-name-part-type="genus">Formica</tp:taxon-name-part> <tp:taxon-name-part taxon-name-part-type="species">polyctena</tp:taxon-name-part></tp:taxon-name></italic> Forster, 23 July 1966, coll. V.D. Sevastianov; 3 females, <bold>Russia:</bold> Tyumen Province, vicinity of Tyumen, <named-content xmlns:xlink="http://www.w3.org/1999/xlink" content-type="dwc:verbatimCoordinates" xlink:type="simple">57°04'03"N, 65°04'12"E</named-content>, on ants <italic><tp:taxon-name><tp:taxon-name-part taxon-name-part-type="genus">Formica</tp:taxon-name-part> <tp:taxon-name-part taxon-name-part-type="species">rufa</tp:taxon-name-part></tp:taxon-name></italic> L., 17 August 2014, coll. A.A. Khaustov; 15 females, <bold>Russia</bold>, Tyumen Province, vicinity of Tyumen, <named-content xmlns:xlink="http://www.w3.org/1999/xlink" content-type="dwc:verbatimCoordinates" xlink:type="simple">57°13'43.6"N, 65°28'28.4"E</named-content>, on ants <italic><tp:taxon-name><tp:taxon-name-part taxon-name-part-type="genus">Formica</tp:taxon-name-part> <tp:taxon-name-part taxon-name-part-type="species">polyctena</tp:taxon-name-part></tp:taxon-name></italic>, 14 September 2014, coll. A.A. Khaustov.</p></tp:treatment-sec><tp:treatment-sec sec-type="Distribution and hosts"><title>Distribution and hosts.</title><p>This species was described from Western Ukraine from ants <italic><tp:taxon-name><tp:taxon-name-part taxon-name-part-type="genus">Formica</tp:taxon-name-part> <tp:taxon-name-part taxon-name-part-type="species">polyctena</tp:taxon-name-part></tp:taxon-name></italic> Forster (<xref ref-type="bibr" rid="B24">Sevastianov 1969</xref>). It was also recorded in northwestern Russia (<xref ref-type="bibr" rid="B25">Sevastianov 1978</xref>), Austria (<xref ref-type="bibr" rid="B18">Mahunka 1970b</xref>) from ants <italic><tp:taxon-name><tp:taxon-name-part taxon-name-part-type="genus">Formica</tp:taxon-name-part> <tp:taxon-name-part taxon-name-part-type="species">rufa</tp:taxon-name-part></tp:taxon-name></italic> L., and in Hungary from ant nest (<xref ref-type="bibr" rid="B22">Mahunka 1987</xref>).</p></tp:treatment-sec><tp:treatment-sec sec-type="Remarks"><title>Remarks.</title><p><xref ref-type="bibr" rid="B24">Sevastianov (1969)</xref> placed this species in the genus <italic><tp:taxon-name><tp:taxon-name-part taxon-name-part-type="genus">Piniphorus</tp:taxon-name-part></tp:taxon-name></italic> Sevastianov, 1969. <xref ref-type="bibr" rid="B17">Mahunka (1970a)</xref> transferred it to <italic><tp:taxon-name><tp:taxon-name-part taxon-name-part-type="genus">Xystrorostrum</tp:taxon-name-part></tp:taxon-name></italic> Mahunka, 1968 (<tp:taxon-name><tp:taxon-name-part taxon-name-part-type="family">Neopygmephoridae</tp:taxon-name-part></tp:taxon-name>) which he considered as a senior synonym of <italic><tp:taxon-name><tp:taxon-name-part taxon-name-part-type="genus">Piniphorus</tp:taxon-name-part></tp:taxon-name></italic>. The same year <xref ref-type="bibr" rid="B18">Mahunka (1970b)</xref> moved this species to the microdispid genus <italic><tp:taxon-name><tp:taxon-name-part taxon-name-part-type="genus">Unguidispus</tp:taxon-name-part></tp:taxon-name></italic> Mahunka, 1970. In spite of this, <xref ref-type="bibr" rid="B25">Sevastianov (1978)</xref> retained it in the neopygmephorid genus <italic><tp:taxon-name><tp:taxon-name-part taxon-name-part-type="genus">Xystrorostrum</tp:taxon-name-part></tp:taxon-name></italic>.</p><p>The original description of <italic><tp:taxon-name><tp:taxon-name-part taxon-name-part-type="genus">Unguidispus</tp:taxon-name-part> <tp:taxon-name-part taxon-name-part-type="species">polyctenus</tp:taxon-name-part></tp:taxon-name></italic> of <xref ref-type="bibr" rid="B24">Sevastianov (1969)</xref> is incomplete, thus I made a redescription of this species. The present redescription of <italic><tp:taxon-name><tp:taxon-name-part taxon-name-part-type="genus">Unguidispus</tp:taxon-name-part> <tp:taxon-name-part taxon-name-part-type="species">polyctenus</tp:taxon-name-part></tp:taxon-name></italic> is based mainly on material from Western Siberia. The female paratypes available for this study are found in bad condition, yet sufficient to prove their identity with mite specimens from Western Siberia.</p><!--PageBreak--></tp:treatment-sec><ref-list><ref id="B17"><mixed-citation xmlns:xlink="http://www.w3.org/1999/xlink" xlink:type="simple"><person-group><name name-style="western"><surname>Mahunka</surname><given-names>S</given-names></name></person-group> (<year>1970a</year>) <article-title>Considerations on the systematic of the <tp:taxon-name><tp:taxon-name-part taxon-name-part-type="above-genus">Tarsonemina</tp:taxon-name-part></tp:taxon-name> and the description of new European taxa (<tp:taxon-name><tp:taxon-name-part taxon-name-part-type="subclass">Acari</tp:taxon-name-part></tp:taxon-name>: <tp:taxon-name><tp:taxon-name-part taxon-name-part-type="order">Trombidiformes</tp:taxon-name-part></tp:taxon-name>).</article-title><source>Acta Zoologica Hungarica</source><volume>16</volume>: <fpage>137</fpage>–<lpage>174</lpage>.</mixed-citation></ref><ref id="B18"><mixed-citation xmlns:xlink="http://www.w3.org/1999/xlink" xlink:type="simple"><person-group><name name-style="western"><surname>Mahunka</surname><given-names>S</given-names></name></person-group> (<year>1970b</year>) <article-title>Beiträge zur Kenntnis der Milbenfauna der Ötztaler Alpen. 1. Tarsoneminen-Arten aus der Umgebung von Obergurgl.</article-title><source>Opuscula Zoologica (Budapest)</source><volume>10</volume>: <fpage>271</fpage>–<lpage>289</lpage>.</mixed-citation></ref><ref id="B24"><mixed-citation xmlns:xlink="http://www.w3.org/1999/xlink" xlink:type="simple"><person-group><name name-style="western"><surname>Sevastianov</surname><given-names>VD</given-names></name></person-group> (<year>1969</year>) <article-title>New genus and species of mites of the <tp:taxon-name><tp:taxon-name-part taxon-name-part-type="family">Pyemotidae</tp:taxon-name-part></tp:taxon-name> (<tp:taxon-name><tp:taxon-name-part taxon-name-part-type="order">Trombidiformes</tp:taxon-name-part></tp:taxon-name>) family and their position in the family.</article-title><source>Vestnik Zoologii</source><volume>3</volume>: <fpage>66</fpage>–<lpage>71</lpage>. [in Russian]</mixed-citation></ref><ref id="B25"><mixed-citation xmlns:xlink="http://www.w3.org/1999/xlink" xlink:type="simple"><person-group><name name-style="western"><surname>Sevastianov</surname><given-names>VD</given-names></name></person-group> (<year>1978</year>) <article-title><tp:taxon-name><tp:taxon-name-part taxon-name-part-type="above-genus">Tarsonemina</tp:taxon-name-part></tp:taxon-name>.</article-title> In: <person-group><name name-style="western"><surname>Ghilarov</surname><given-names>MS</given-names></name></person-group> (<role>Ed.</role>) <source>Opredelitel pochvoobitayushchikh kleshchey. <tp:taxon-name><tp:taxon-name-part taxon-name-part-type="order">Trombidiformes</tp:taxon-name-part></tp:taxon-name></source>, <publisher-name>Nauka</publisher-name>, <publisher-loc>Moscow</publisher-loc>, <fpage>14</fpage>–<lpage>90</lpage>. <comment>[in Russian]</comment></mixed-citation></ref><ref id="B22"><mixed-citation xmlns:xlink="http://www.w3.org/1999/xlink" xlink:type="simple"><person-group><name name-style="western"><surname>Mahunka</surname><given-names>S</given-names></name></person-group> (<year>1987</year>) <article-title>Tarsonemids of the Kiskunság National park (<tp:taxon-name><tp:taxon-name-part taxon-name-part-type="subclass">Acari</tp:taxon-name-part></tp:taxon-name>).</article-title> In: <person-group><name name-style="western"><surname>Mahunka</surname><given-names>S</given-names></name></person-group> (<role>Ed.</role>) <source>The fauna of the Kiskunság National park</source>, <volume>1</volume>. <publisher-name>Akademiai Kiado</publisher-name>, <publisher-loc>Budapest</publisher-loc>, <fpage>435</fpage>–<lpage>455</lpage>.</mixed-citation></ref></ref-list></tp:taxon-treatment>
