# Supplementary material for: A review of myrmecophilous mites of the family Microdispidae (Acari, Heterostigmatina) of Western Siberia
Source: Zookeys. 2014 Nov 12;(454):13–28. doi: 10.3897/zookeys.454.8709 (PMC4258737; doi:10.3897/zookeys.454.8709)
Supplement: XML Treatment for Unguidispus lasii [file zookeys.454.8709-treatment3.xml]

<!DOCTYPE tp:taxon-treatment
  PUBLIC "-//TaxonX//DTD Taxonomic Treatment Publishing DTD v0 20100105//EN" "tax-treatment-NSO.dtd">
<tp:taxon-treatment xmlns:tp="http://www.plazi.org/taxpub"><tp:treatment-meta><kwd-group><label>Taxon classification</label><kwd><named-content content-type="kingdom">Animalia</named-content></kwd><kwd><named-content content-type="order">Prostigmata</named-content></kwd><kwd><named-content content-type="family">Microdispidae</named-content></kwd></kwd-group><mixed-citation publication-type="journal"><person-group><name><surname>Khaustov</surname><given-names>Alexander A.</given-names></name></person-group><article-title>A review of myrmecophilous mites of the family <tp:taxon-name><tp:taxon-name-part taxon-name-part-type="family">Microdispidae</tp:taxon-name-part></tp:taxon-name> (<tp:taxon-name><tp:taxon-name-part taxon-name-part-type="subclass">Acari</tp:taxon-name-part></tp:taxon-name>, <tp:taxon-name><tp:taxon-name-part taxon-name-part-type="above-genus">Heterostigmatina</tp:taxon-name-part></tp:taxon-name>) of Western Siberia</article-title><source>Zookeys</source><day>12</day><month>11</month><year>2014</year><volume>2014</volume><issue>454</issue><fpage>13</fpage><lpage>28</lpage><pub-id pub-id-type="doi">10.3897/zookeys.454.8709</pub-id></mixed-citation></tp:treatment-meta><tp:nomenclature><tp:taxon-name>
                            <tp:taxon-name-part taxon-name-part-type="genus">Unguidispus</tp:taxon-name-part>
                            <tp:taxon-name-part taxon-name-part-type="species">lasii</tp:taxon-name-part>
                        </tp:taxon-name><tp:taxon-authority>Kurosa, 1979</tp:taxon-authority><tp:nomenclature-citation-list><tp:nomenclature-citation><tp:taxon-name><tp:taxon-name-part taxon-name-part-type="genus">Unguidispus</tp:taxon-name-part> <tp:taxon-name-part taxon-name-part-type="species">lasii</tp:taxon-name-part></tp:taxon-name><comment> Kurosa, 1979, p. 66, figs 5–6.</comment></tp:nomenclature-citation></tp:nomenclature-citation-list></tp:nomenclature><tp:treatment-sec sec-type="Material examined"><title>Material examined.</title><p>Six females, <bold>Russia:</bold> Tyumen Province, vicinity of Tyumen, <named-content xmlns:xlink="http://www.w3.org/1999/xlink" content-type="dwc:verbatimCoordinates" xlink:type="simple">57°04'03"N, 65°04'12"E</named-content>,  on ants <!--PageBreak--><italic><tp:taxon-name><tp:taxon-name-part taxon-name-part-type="genus">Lasius</tp:taxon-name-part> <tp:taxon-name-part taxon-name-part-type="species">niger</tp:taxon-name-part></tp:taxon-name></italic> L., 17 August 2014, coll. V.M. Salavatulin; 5 females, Russia: Tyumen Province, vicinity of Tyumen, <named-content xmlns:xlink="http://www.w3.org/1999/xlink" content-type="dwc:verbatimCoordinates" xlink:type="simple">57°09'55"N, 65°27'32"E</named-content>, on ants <italic><tp:taxon-name><tp:taxon-name-part taxon-name-part-type="genus">Lasius</tp:taxon-name-part> <tp:taxon-name-part taxon-name-part-type="species">niger</tp:taxon-name-part></tp:taxon-name></italic>, 31 August 2014, coll. A.A. Khaustov.</p><p>This species was described from Japan where it was found in the nests of ants <italic><tp:taxon-name><tp:taxon-name-part taxon-name-part-type="genus">Lasius</tp:taxon-name-part> <tp:taxon-name-part taxon-name-part-type="species">niger</tp:taxon-name-part></tp:taxon-name></italic> and <italic><tp:taxon-name><tp:taxon-name-part taxon-name-part-type="genus">Lasius</tp:taxon-name-part> <tp:taxon-name-part taxon-name-part-type="species">hayashi</tp:taxon-name-part></tp:taxon-name></italic> Yamauchi and Hayashida (<xref ref-type="bibr" rid="B12">Kurosa 1979</xref>). I recorded phoresy of this species on <italic><tp:taxon-name><tp:taxon-name-part taxon-name-part-type="genus">Lasius</tp:taxon-name-part> <tp:taxon-name-part taxon-name-part-type="species">niger</tp:taxon-name-part></tp:taxon-name></italic> in Western Siberia. This is a new record for the fauna of Russia.</p><!--PageBreak--></tp:treatment-sec><ref-list><ref id="B12"><mixed-citation xmlns:xlink="http://www.w3.org/1999/xlink" xlink:type="simple"><person-group><name name-style="western"><surname>Kurosa</surname><given-names>K</given-names></name></person-group> (<year>1979</year>) <article-title>Three new species of <italic><tp:taxon-name><tp:taxon-name-part taxon-name-part-type="genus">Unguidispus</tp:taxon-name-part></tp:taxon-name></italic> (<tp:taxon-name><tp:taxon-name-part taxon-name-part-type="subclass">Acari</tp:taxon-name-part></tp:taxon-name>, <tp:taxon-name><tp:taxon-name-part taxon-name-part-type="above-genus">Heterostigmata</tp:taxon-name-part></tp:taxon-name>,<tp:taxon-name><tp:taxon-name-part taxon-name-part-type="family">Microdispidae</tp:taxon-name-part></tp:taxon-name>) from Japan.</article-title><source>Annotationes Zoologicae Japonenses</source><volume>521</volume>: <fpage>63</fpage>–<lpage>71</lpage>.</mixed-citation></ref></ref-list></tp:taxon-treatment>
