# Supplementary material for: A review of myrmecophilous mites of the family Microdispidae (Acari, Heterostigmatina) of Western Siberia
Source: Zookeys. 2014 Nov 12;(454):13–28. doi: 10.3897/zookeys.454.8709 (PMC4258737; doi:10.3897/zookeys.454.8709)
Supplement: XML Treatment for Caesarodispus [file zookeys.454.8709-treatment5.xml]

<!DOCTYPE tp:taxon-treatment
  PUBLIC "-//TaxonX//DTD Taxonomic Treatment Publishing DTD v0 20100105//EN" "tax-treatment-NSO.dtd">
<tp:taxon-treatment xmlns:tp="http://www.plazi.org/taxpub"><tp:treatment-meta><kwd-group><label>Taxon classification</label><kwd><named-content content-type="kingdom">Animalia</named-content></kwd><kwd><named-content content-type="order">Prostigmata</named-content></kwd><kwd><named-content content-type="family">Microdispidae</named-content></kwd></kwd-group><mixed-citation publication-type="journal"><person-group><name><surname>Khaustov</surname><given-names>Alexander A.</given-names></name></person-group><article-title>A review of myrmecophilous mites of the family <tp:taxon-name><tp:taxon-name-part taxon-name-part-type="family">Microdispidae</tp:taxon-name-part></tp:taxon-name> (<tp:taxon-name><tp:taxon-name-part taxon-name-part-type="subclass">Acari</tp:taxon-name-part></tp:taxon-name>, <tp:taxon-name><tp:taxon-name-part taxon-name-part-type="above-genus">Heterostigmatina</tp:taxon-name-part></tp:taxon-name>) of Western Siberia</article-title><source>Zookeys</source><day>12</day><month>11</month><year>2014</year><volume>2014</volume><issue>454</issue><fpage>13</fpage><lpage>28</lpage><pub-id pub-id-type="doi">10.3897/zookeys.454.8709</pub-id></mixed-citation></tp:treatment-meta><tp:nomenclature><label>Genus</label><tp:taxon-name>
                            <tp:taxon-name-part taxon-name-part-type="genus">Caesarodispus</tp:taxon-name-part>
                        </tp:taxon-name><tp:taxon-authority>Mahunka, 1977</tp:taxon-authority></tp:nomenclature><tp:treatment-sec sec-type="Type species"><title>Type species.</title><p><italic><tp:taxon-name><tp:taxon-name-part taxon-name-part-type="genus">Caesarodispus</tp:taxon-name-part> <tp:taxon-name-part taxon-name-part-type="species">gaius</tp:taxon-name-part></tp:taxon-name></italic> Mahunka, 1977, by original designation.</p></tp:treatment-sec><tp:treatment-sec sec-type="Diagnosis"><title>Diagnosis.</title><p><bold>Female.</bold> Gnathosoma dorsally with two pairs of setae. Pharyngeal pumps 1 and 3 vestigial, pharyngeal pump 2 large, transversely striated. Prodorsum usually almost completely covered by tergite C. Cupules <!--PageBreak--><italic>ia</italic> and <italic>ih</italic> small, usually round. Two pairs of pseudanal setae (<italic>ps</italic><sub>2</sub> absent). Posterior margin of posterior sternal fig entire. Leg I distinctly shorter than leg II. Tibiotarsus without claw; pinnaculum absent; setae <italic>s</italic> of tibiotarsus I present. Trochanter IV anterodorsally without spine-like process.</p><p>The genus <italic><tp:taxon-name><tp:taxon-name-part taxon-name-part-type="genus">Caesarodispus</tp:taxon-name-part></tp:taxon-name></italic> currently includes nine species distributed in the Holarctic region: <italic><tp:taxon-name><tp:taxon-name-part taxon-name-part-type="genus">Caesarodispus</tp:taxon-name-part> <tp:taxon-name-part taxon-name-part-type="species">gaius</tp:taxon-name-part></tp:taxon-name></italic>, <italic><tp:taxon-name><tp:taxon-name-part taxon-name-part-type="genus">Caesarodispus</tp:taxon-name-part> <tp:taxon-name-part taxon-name-part-type="species">samsinaki</tp:taxon-name-part></tp:taxon-name></italic> (Mahunka, 1967), comb. n., <italic><tp:taxon-name><tp:taxon-name-part taxon-name-part-type="genus">Caesarodispus</tp:taxon-name-part> <tp:taxon-name-part taxon-name-part-type="species">minutus</tp:taxon-name-part></tp:taxon-name></italic> (Sevastianov, 1981), <italic><tp:taxon-name><tp:taxon-name-part taxon-name-part-type="genus">Caesarodispus</tp:taxon-name-part> <tp:taxon-name-part taxon-name-part-type="species">acuminatus</tp:taxon-name-part></tp:taxon-name></italic> (Sevastianov, 1981), <italic><tp:taxon-name><tp:taxon-name-part taxon-name-part-type="genus">Caesarodispus</tp:taxon-name-part> <tp:taxon-name-part taxon-name-part-type="species">klepzigi</tp:taxon-name-part></tp:taxon-name></italic> Khaustov &amp; Moser, 2008, <italic><tp:taxon-name><tp:taxon-name-part taxon-name-part-type="genus">Caesarodispus</tp:taxon-name-part> <tp:taxon-name-part taxon-name-part-type="species">pusillus</tp:taxon-name-part></tp:taxon-name></italic> Khaustov, 2009, <italic><tp:taxon-name><tp:taxon-name-part taxon-name-part-type="genus">Caesarodispus</tp:taxon-name-part> <tp:taxon-name-part taxon-name-part-type="species">brevipes</tp:taxon-name-part></tp:taxon-name></italic> Mahunka, 1986, <italic><tp:taxon-name><tp:taxon-name-part taxon-name-part-type="genus">Caesarodispus</tp:taxon-name-part> <tp:taxon-name-part taxon-name-part-type="species">modestus</tp:taxon-name-part></tp:taxon-name></italic> (Berlese, 1903), and <italic><tp:taxon-name><tp:taxon-name-part taxon-name-part-type="genus">Caesarodispus</tp:taxon-name-part> <tp:taxon-name-part taxon-name-part-type="species">shandizensis</tp:taxon-name-part></tp:taxon-name></italic> Loghmani &amp; Hajiqanbar, 2014. All species of the genus <italic><tp:taxon-name><tp:taxon-name-part taxon-name-part-type="genus">Caesarodispus</tp:taxon-name-part></tp:taxon-name></italic> phoretic on various ants, or inhabit their nests. <xref ref-type="bibr" rid="B14">Loghmani et al. (2014)</xref> discussed distribution and host specificity of the genus <italic><tp:taxon-name><tp:taxon-name-part taxon-name-part-type="genus">Caesarodispus</tp:taxon-name-part></tp:taxon-name></italic> and provided key to eight species.</p></tp:treatment-sec><ref-list><ref id="B14"><mixed-citation xmlns:xlink="http://www.w3.org/1999/xlink" xlink:type="simple"><person-group><name name-style="western"><surname>Loghmani</surname><given-names>A</given-names></name><name name-style="western"><surname>Hajiqanbar</surname><given-names>H</given-names></name><name name-style="western"><surname>Talebi</surname><given-names>AA</given-names></name></person-group> (<year>2014</year>) <article-title>New species and new record of the genus <italic><tp:taxon-name><tp:taxon-name-part taxon-name-part-type="genus">Caesarodispus</tp:taxon-name-part></tp:taxon-name></italic> (<tp:taxon-name><tp:taxon-name-part taxon-name-part-type="subclass">Acari</tp:taxon-name-part></tp:taxon-name>: <tp:taxon-name><tp:taxon-name-part taxon-name-part-type="above-genus">Heterostigmatina</tp:taxon-name-part></tp:taxon-name>: <tp:taxon-name><tp:taxon-name-part taxon-name-part-type="family">Microdispidae</tp:taxon-name-part></tp:taxon-name>) phoretic on <italic><tp:taxon-name><tp:taxon-name-part taxon-name-part-type="genus">Temnothorax</tp:taxon-name-part></tp:taxon-name></italic> sp. (<tp:taxon-name><tp:taxon-name-part taxon-name-part-type="order">Hymenoptera</tp:taxon-name-part></tp:taxon-name>: <tp:taxon-name><tp:taxon-name-part taxon-name-part-type="family">Formicidae</tp:taxon-name-part></tp:taxon-name>).</article-title><source>Annales Zoologici</source><volume>64</volume>(<issue>2</issue>): <fpage>273</fpage>–<lpage>278</lpage>. doi: <ext-link ext-link-type="doi" xlink:href="10.3161/000345414X680627" xlink:type="simple">10.3161/000345414X680627</ext-link></mixed-citation></ref></ref-list></tp:taxon-treatment>
