# Supplementary material for: A review of myrmecophilous mites of the family Microdispidae (Acari, Heterostigmatina) of Western Siberia
Source: Zookeys. 2014 Nov 12;(454):13–28. doi: 10.3897/zookeys.454.8709 (PMC4258737; doi:10.3897/zookeys.454.8709)
Supplement: XML Treatment for Caesarodispus samsinaki [file zookeys.454.8709-treatment6.xml]

<!DOCTYPE tp:taxon-treatment
  PUBLIC "-//TaxonX//DTD Taxonomic Treatment Publishing DTD v0 20100105//EN" "tax-treatment-NSO.dtd">
<tp:taxon-treatment xmlns:tp="http://www.plazi.org/taxpub"><tp:treatment-meta><kwd-group><label>Taxon classification</label><kwd><named-content content-type="kingdom">Animalia</named-content></kwd><kwd><named-content content-type="order">Prostigmata</named-content></kwd><kwd><named-content content-type="family">Microdispidae</named-content></kwd></kwd-group><mixed-citation publication-type="journal"><person-group><name><surname>Khaustov</surname><given-names>Alexander A.</given-names></name></person-group><article-title>A review of myrmecophilous mites of the family <tp:taxon-name><tp:taxon-name-part taxon-name-part-type="family">Microdispidae</tp:taxon-name-part></tp:taxon-name> (<tp:taxon-name><tp:taxon-name-part taxon-name-part-type="subclass">Acari</tp:taxon-name-part></tp:taxon-name>, <tp:taxon-name><tp:taxon-name-part taxon-name-part-type="above-genus">Heterostigmatina</tp:taxon-name-part></tp:taxon-name>) of Western Siberia</article-title><source>Zookeys</source><day>12</day><month>11</month><year>2014</year><volume>2014</volume><issue>454</issue><fpage>13</fpage><lpage>28</lpage><pub-id pub-id-type="doi">10.3897/zookeys.454.8709</pub-id></mixed-citation></tp:treatment-meta><tp:nomenclature><tp:taxon-name>
                            <tp:taxon-name-part taxon-name-part-type="genus">Caesarodispus</tp:taxon-name-part>
                            <tp:taxon-name-part taxon-name-part-type="species">samsinaki</tp:taxon-name-part>
                        </tp:taxon-name><tp:taxon-authority>(Mahunka, 1967)</tp:taxon-authority><tp:taxon-status xmlns:xlink="http://www.w3.org/1999/xlink" xlink:type="simple">comb. n.</tp:taxon-status><xref ref-type="fig" rid="F5">Figs 5</xref><xref ref-type="fig" rid="F6">, 6</xref><xref ref-type="fig" rid="F7">, 7</xref><!--PageBreak--><!--PageBreak--><tp:nomenclature-citation-list><tp:nomenclature-citation><tp:taxon-name><tp:taxon-name-part taxon-name-part-type="genus">Pygmephorus</tp:taxon-name-part> <tp:taxon-name-part taxon-name-part-type="species">samsinaki</tp:taxon-name-part></tp:taxon-name><comment> Mahunka, 1967, p. 241, fig. 1.</comment></tp:nomenclature-citation><tp:nomenclature-citation><tp:taxon-name><tp:taxon-name-part taxon-name-part-type="genus">Brennandania</tp:taxon-name-part> <tp:taxon-name-part taxon-name-part-type="species">samsinaki</tp:taxon-name-part></tp:taxon-name><comment>: <xref ref-type="bibr" rid="B19">Mahunka 1972</xref>: 82.</comment></tp:nomenclature-citation><tp:nomenclature-citation><tp:taxon-name><tp:taxon-name-part taxon-name-part-type="genus">Petalomium</tp:taxon-name-part> <tp:taxon-name-part taxon-name-part-type="species">samsinaki</tp:taxon-name-part></tp:taxon-name><comment>: <xref ref-type="bibr" rid="B25">Sevastianov 1978</xref>: 37.</comment></tp:nomenclature-citation></tp:nomenclature-citation-list></tp:nomenclature><tp:treatment-sec sec-type="Redescription"><title>Redescription.</title><p><bold>Female.</bold> Length of idiosoma 220, width 135. <italic>Gnathosoma</italic> (Figs <xref ref-type="fig" rid="F5">5</xref>–<xref ref-type="fig" rid="F6">6</xref>). Gnathosomal capsule about as long as its width. Dorsally with two pairs of smooth setae (<italic>cha</italic>, <italic>chb</italic>). Setae <italic>cha</italic> slightly longer than <italic>chb</italic>. Dorsal median apodeme absent. Ventral gnathosoma with one pair of subcapitular setae <italic>m</italic> and a pair of oval pits situated posteromedial to bases of <italic>m</italic>. Palps short, with setae <italic>dFe</italic> and <italic>dGe</italic> dorsolaterally. Setae <italic>dGe</italic> slightly longer than <italic>dFe</italic>. Ventrally with tiny solenidion and accessory setigenous structure. Palps terminated with a relatively short and thick tibial claw. Palpal tibiotarsus laterally with small triangular translucent process. Pharyngeal pumps 1 and 3 small, vestigial; pharyngeal pumps II large, transversely striated (Fig. <xref ref-type="fig" rid="F5">5A</xref>).</p><fig id="F5" position="float" orientation="portrait"><label>Figure 5.</label><caption><p><italic><tp:taxon-name><tp:taxon-name-part taxon-name-part-type="genus">Caesarodispus</tp:taxon-name-part> <tp:taxon-name-part taxon-name-part-type="species">samsinaki</tp:taxon-name-part></tp:taxon-name></italic> (Mahunka, 1967), comb. n., female: <bold>A</bold> dorsum of the body <bold>B</bold> venter of the body.</p></caption><graphic xmlns:xlink="http://www.w3.org/1999/xlink" xlink:href="zookeys-454-013-g005.jpg" position="float" orientation="portrait" xlink:type="simple" id="oo_33865.jpg"/></fig><fig id="F6" position="float" orientation="portrait"><label>Figure 6.</label><caption><p><italic><tp:taxon-name><tp:taxon-name-part taxon-name-part-type="genus">Caesarodispus</tp:taxon-name-part> <tp:taxon-name-part taxon-name-part-type="species">samsinaki</tp:taxon-name-part></tp:taxon-name></italic> (Mahunka, 1967), comb. n., female: <bold>A</bold> leg I <bold>B</bold> leg II.</p></caption><graphic xmlns:xlink="http://www.w3.org/1999/xlink" xlink:href="zookeys-454-013-g006.jpg" position="float" orientation="portrait" xlink:type="simple" id="oo_33866.jpg"/></fig><p><italic>Idiosomal dorsum</italic> (Fig. <xref ref-type="fig" rid="F5">5A</xref>). Tergite C covering only posterior part of prodorsum, which bears one pair of setae <italic>sc</italic><sub>2</sub>, one pair of spherical and weakly barbed trichobothria <italic>sc</italic><sub>1</sub> and one pair of oval stigmata. Prodorsal shield with sparsely distributed small dimples. All hysterosomal tergites distinctly reticulated and with sparsely distributed small dimples. All dorsal setae lanceolate, sparsely barbed. Posterior margin of tergite C straight; posterior margin of tergite H with tongue-like elongation medially. Cupules <italic>ia</italic> on tergite D and <italic>ih</italic> on tergite H very small, round. Length of dorsal setae: <italic>sc</italic><sub>2</sub> 32, <italic>c</italic><sub>1</sub> 42, <italic>c</italic><sub>2</sub> 44, <italic>d</italic> 58, <italic>e</italic> 47, <italic>f</italic> 50, <italic>h</italic><sub>1</sub> 54, <italic>h</italic><sub>2</sub> 46. Distances between setae: <italic>sc</italic><sub>2</sub>–<italic>sc</italic><sub>2</sub> 43, <italic>c</italic><sub>1</sub>–<italic>c</italic><sub>1</sub> 35, <italic>c</italic><sub>1</sub>–<italic>c</italic><sub>2</sub> 24, <italic>d</italic>–<italic>d</italic> 31, <italic>e</italic>–<italic>f</italic> 25, <italic>f</italic>–<italic>f</italic> 30, <italic>h</italic><sub>1</sub>–<italic>h</italic><sub>1</sub> 29, <italic>h</italic><sub>1</sub>–<italic>h</italic><sub>2</sub> 19.</p><p>Idiosomal venter (Fig. <xref ref-type="fig" rid="F5">5B</xref>). All ventral figs with small dimples. Posterior part of posterior sternal fig and aggenital fig reticulated. All ventral setae pointed and barbed. Ap1 well-developed and joined with appr; ap2 thin, arch-like, fused with appr; appr and apsej well developed; ap3 indistinct. Ap4 well sclerotized and long, apodemes 5 absent. Posterior margin of posterior sternal fig slightly convex in middle part. Posterior margin of aggenital fig rounded. Ags bell-like, pgs elongate, subtriangular. <!--PageBreak-->Length of ventral setae: 1<italic>a</italic> 35, 1<italic>b</italic> 32, 2<italic>a</italic> 42, 2<italic>b</italic> 39, 3<italic>a</italic> 52, 3<italic>b</italic> 47, 3<italic>c</italic> 40, 4<italic>a</italic> 54, 4<italic>b</italic> 60, 4<italic>c</italic> 47, <italic>ps</italic><sub>1</sub> 23, <italic>ps</italic><sub>3</sub> 24.</p><p>Legs (Figs <xref ref-type="fig" rid="F6">6</xref>–<xref ref-type="fig" rid="F7">7</xref>). Leg I (Fig. <xref ref-type="fig" rid="F6">6A</xref>) distinctly shorter and thinner than leg II. Setal formula: 1–3–4–16(3). Tibiotarsus not thickened, cylindrical. Length of solenidia <italic>ω</italic><sub>1</sub> 11 &gt; <italic>φ</italic><sub>1</sub> 5 &lt; <italic>φ</italic><sub>2</sub> 10; <italic>ω</italic><sub>1</sub> and <italic>φ</italic><sub>2</sub> finger-shaped, <italic>φ</italic><sub>1</sub> clavate, solenidion <italic>ω</italic><sub>2</sub> absent. Seta <italic>k</italic> very long, slightly longer than combined genu and tibiotarsus I. Leg II (Fig. <xref ref-type="fig" rid="F6">6B</xref>). Setal formula: 1–2–3–4(1)–6(1). Tarsus with sickle-like, padded claws and large empodium. Solenidion <italic>ω</italic> 8, finger-shaped, solenidion <italic>φ</italic> 4 weakly clavate. Setae <italic>v</italic>” of femur II absent. Leg III (Fig. <xref ref-type="fig" rid="F7">7A</xref>). Setal formula: 1–2–2–4(1)–6. Claws of same shape as on tarsus II. Solenidion <italic>φ</italic> 4 weakly clavate. Seta <italic>dFe</italic> blunt-ended. Leg IV (Fig. <xref ref-type="fig" rid="F7">7B</xref>). Setal formula: 1–2–1–4(1)–6. Tarsus long and thin, pretarsus short, with two small simple claws and small empodium. Solenidion <italic>φ</italic> 4, weakly clavate. Seta <italic>dFe</italic> distinctly blunt-ended.</p><fig id="F7" position="float" orientation="portrait"><label>Figure 7.</label><caption><p><italic><tp:taxon-name><tp:taxon-name-part taxon-name-part-type="genus">Caesarodispus</tp:taxon-name-part> <tp:taxon-name-part taxon-name-part-type="species">samsinaki</tp:taxon-name-part></tp:taxon-name></italic> (Mahunka, 1967), comb. n., female: <bold>A</bold> leg III <bold>B</bold> leg IV.</p></caption><graphic xmlns:xlink="http://www.w3.org/1999/xlink" xlink:href="zookeys-454-013-g007.jpg" position="float" orientation="portrait" xlink:type="simple" id="oo_33867.jpg"/></fig><!--PageBreak--><p><bold>Male</bold> and <bold>larva</bold> unknown.</p></tp:treatment-sec><tp:treatment-sec sec-type="Material examined"><title>Material examined.</title><p>One female, <bold>Russia:</bold> Tyumen Province, vicinity of Tyumen, <named-content xmlns:xlink="http://www.w3.org/1999/xlink" content-type="dwc:verbatimCoordinates" xlink:type="simple">57°04'03"N, 65°04'12"E</named-content>,  on ants <italic><tp:taxon-name><tp:taxon-name-part taxon-name-part-type="genus">Formica</tp:taxon-name-part> <tp:taxon-name-part taxon-name-part-type="species">rufa</tp:taxon-name-part></tp:taxon-name></italic> L., 17 August 2014, coll. A.A. Khaustov.</p></tp:treatment-sec><tp:treatment-sec sec-type="Distribution and hosts"><title>Distribution and hosts.</title><p>This species was originally described from the Czech Republic (<xref ref-type="bibr" rid="B15">Mahunka 1967</xref>) where it was collected from ants <italic><tp:taxon-name><tp:taxon-name-part taxon-name-part-type="genus">Formica</tp:taxon-name-part> <tp:taxon-name-part taxon-name-part-type="species">rufa</tp:taxon-name-part></tp:taxon-name></italic>. It was also recorded from Ukraine and Belarus (<xref ref-type="bibr" rid="B25">Sevastianov 1978</xref>). This is a new record for the fauna of Russia.</p></tp:treatment-sec><tp:treatment-sec sec-type="Remarks"><title>Remarks.</title><p><xref ref-type="bibr" rid="B15">Mahunka (1967)</xref> described this species in the genus <italic><tp:taxon-name><tp:taxon-name-part taxon-name-part-type="genus">Pygmephorus</tp:taxon-name-part></tp:taxon-name></italic> Kramer (<tp:taxon-name><tp:taxon-name-part taxon-name-part-type="family">Pygmephoridae</tp:taxon-name-part></tp:taxon-name>). Later on, he replaced it to the genus <italic><tp:taxon-name><tp:taxon-name-part taxon-name-part-type="genus">Brennandania</tp:taxon-name-part></tp:taxon-name></italic> Sasa, 1961 (<tp:taxon-name><tp:taxon-name-part taxon-name-part-type="family">Microdispidae</tp:taxon-name-part></tp:taxon-name>) (<xref ref-type="bibr" rid="B19">Mahunka 1972</xref>). <xref ref-type="bibr" rid="B25">Sevastianov (1978)</xref> placed this species in the genus <italic><tp:taxon-name><tp:taxon-name-part taxon-name-part-type="genus">Petalomium</tp:taxon-name-part></tp:taxon-name></italic> Cross, 1965 (<tp:taxon-name><tp:taxon-name-part taxon-name-part-type="family">Neopygmephoridae</tp:taxon-name-part></tp:taxon-name>).</p><!--PageBreak--><p>According to key to families of the superfamily <tp:taxon-name><tp:taxon-name-part taxon-name-part-type="superfamily">Pygmephoroidea</tp:taxon-name-part></tp:taxon-name> provided by <xref ref-type="bibr" rid="B10">Khaustov and Ermilov (2011)</xref> this species undoubtedly belongs to the family <tp:taxon-name><tp:taxon-name-part taxon-name-part-type="family">Microdispidae</tp:taxon-name-part></tp:taxon-name> by having three setae on femur I, unmodified seta <!--PageBreak--><italic>dFeI</italic> and presence of only one pair of setae on prodorsum. I placed this species in the genus <italic><tp:taxon-name><tp:taxon-name-part taxon-name-part-type="genus">Caesarodispus</tp:taxon-name-part></tp:taxon-name></italic> based on the following combination of characters: 1) tibiotarsus I without claw, 2) leg I distinctly shorter and thinner than leg II, 3) seta <italic>s</italic> of tibiotarsus I present, 4) pharyngeal pumps 1 and 3 vestigial, pharyngeal pump 2 large, distinctly transversely striated, 5) posterior margin of posterior sternal fig entire. All of these characters well agree with diagnosis of the genus <italic><tp:taxon-name><tp:taxon-name-part taxon-name-part-type="genus">Caesarodispus</tp:taxon-name-part></tp:taxon-name></italic>.</p><p>Unlike other known species of the genus <italic><tp:taxon-name><tp:taxon-name-part taxon-name-part-type="genus">Caesarodispus</tp:taxon-name-part></tp:taxon-name></italic>, <italic><tp:taxon-name><tp:taxon-name-part taxon-name-part-type="genus">Caesarodispus</tp:taxon-name-part> <tp:taxon-name-part taxon-name-part-type="species">samsinaki</tp:taxon-name-part></tp:taxon-name></italic> has only two setae on femur II (<italic>v</italic>” absent) and only three solenidia on tibiotarsus I (<italic>ω</italic><sub>2</sub> absent). However reduction of leg chaetotaxy was also recorded in C. <italic>klepzigi</italic> Khaustov and Moser, 2008, which has only two setae on femur I, while other <italic><tp:taxon-name><tp:taxon-name-part taxon-name-part-type="genus">Caesarodispus</tp:taxon-name-part></tp:taxon-name></italic> species have three setae.</p><p>The original description of <italic><tp:taxon-name><tp:taxon-name-part taxon-name-part-type="genus">Caesarodispus</tp:taxon-name-part> <tp:taxon-name-part taxon-name-part-type="species">samsinaki</tp:taxon-name-part></tp:taxon-name></italic> of <xref ref-type="bibr" rid="B15">Mahunka (1967)</xref> is incomplete, thus I made a redescription of this species. The present redescription of <italic><tp:taxon-name><tp:taxon-name-part taxon-name-part-type="genus">Caesarodispus</tp:taxon-name-part> <tp:taxon-name-part taxon-name-part-type="species">samsinaki</tp:taxon-name-part></tp:taxon-name></italic> is based on material from Western Siberia. The specimens from Western Siberia are well agreed with original description of <italic><tp:taxon-name><tp:taxon-name-part taxon-name-part-type="genus">Caesarodispus</tp:taxon-name-part> <tp:taxon-name-part taxon-name-part-type="species">samsinaki</tp:taxon-name-part></tp:taxon-name></italic>, especially having lanceolate dorsal idiosomal setae and unique reticulated hysterosomal tergites, and undoubtedly conspecific with it.</p></tp:treatment-sec><ref-list><ref id="B19"><mixed-citation xmlns:xlink="http://www.w3.org/1999/xlink" xlink:type="simple"><person-group><name name-style="western"><surname>Mahunka</surname><given-names>S</given-names></name></person-group> (<year>1972</year>) <source>Tetűatkák - <tp:taxon-name><tp:taxon-name-part taxon-name-part-type="above-genus">Tarsonemina</tp:taxon-name-part></tp:taxon-name> (Magyarország állatvilága – Fauna Hungariae 110.) – XVIII. kötet, 16. füzet (<tp:taxon-name><tp:taxon-name-part taxon-name-part-type="superfamily">Arachnoidea</tp:taxon-name-part></tp:taxon-name>).</source><publisher-name>Akademiai Kiado</publisher-name>, <publisher-loc>Budapest</publisher-loc>, <size units="page">215 pp</size>.</mixed-citation></ref><ref id="B25"><mixed-citation xmlns:xlink="http://www.w3.org/1999/xlink" xlink:type="simple"><person-group><name name-style="western"><surname>Sevastianov</surname><given-names>VD</given-names></name></person-group> (<year>1978</year>) <article-title><tp:taxon-name><tp:taxon-name-part taxon-name-part-type="above-genus">Tarsonemina</tp:taxon-name-part></tp:taxon-name>.</article-title> In: <person-group><name name-style="western"><surname>Ghilarov</surname><given-names>MS</given-names></name></person-group> (<role>Ed.</role>) <source>Opredelitel pochvoobitayushchikh kleshchey. <tp:taxon-name><tp:taxon-name-part taxon-name-part-type="order">Trombidiformes</tp:taxon-name-part></tp:taxon-name></source>, <publisher-name>Nauka</publisher-name>, <publisher-loc>Moscow</publisher-loc>, <fpage>14</fpage>–<lpage>90</lpage>. <comment>[in Russian]</comment></mixed-citation></ref><ref id="B15"><mixed-citation xmlns:xlink="http://www.w3.org/1999/xlink" xlink:type="simple"><person-group><name name-style="western"><surname>Mahunka</surname><given-names>S</given-names></name></person-group> (<year>1967</year>) <article-title>Beiträge zur Kenntnis der Tschechoslowakischen <tp:taxon-name><tp:taxon-name-part taxon-name-part-type="above-genus">Tarsonemini</tp:taxon-name-part></tp:taxon-name>-Fauna.</article-title><source>Věstník Československé společnosti zoologické</source><volume>31</volume>: <fpage>240</fpage>–<lpage>244</lpage>.</mixed-citation></ref><ref id="B10"><mixed-citation xmlns:xlink="http://www.w3.org/1999/xlink" xlink:type="simple"><person-group><name name-style="western"><surname>Khaustov</surname><given-names>AA</given-names></name><name name-style="western"><surname>Ermilov</surname><given-names>SG</given-names></name></person-group> (<year>2011</year>) <article-title>A new species of the genus <italic><tp:taxon-name><tp:taxon-name-part taxon-name-part-type="genus">Siteroptes</tp:taxon-name-part></tp:taxon-name></italic> (<tp:taxon-name><tp:taxon-name-part taxon-name-part-type="subclass">Acari</tp:taxon-name-part></tp:taxon-name>: <tp:taxon-name><tp:taxon-name-part taxon-name-part-type="above-genus">Heterostigmata</tp:taxon-name-part></tp:taxon-name>: <tp:taxon-name><tp:taxon-name-part taxon-name-part-type="family">Pygmephoridae</tp:taxon-name-part></tp:taxon-name>) from European Russia.</article-title><source>Entomological Review</source><volume>91</volume>(<issue>4</issue>): <fpage>528</fpage>–<lpage>532</lpage>. doi: <ext-link ext-link-type="doi" xlink:href="10.1134/S0013873811040178" xlink:type="simple">10.1134/S0013873811040178</ext-link></mixed-citation></ref></ref-list></tp:taxon-treatment>
