# Supplementary material for: A review of myrmecophilous mites of the family Microdispidae (Acari, Heterostigmatina) of Western Siberia
Source: Zookeys. 2014 Nov 12;(454):13–28. doi: 10.3897/zookeys.454.8709 (PMC4258737; doi:10.3897/zookeys.454.8709)
Supplement: XML Treatment for Caesarodispus minutus [file zookeys.454.8709-treatment7.xml]

<!DOCTYPE tp:taxon-treatment
  PUBLIC "-//TaxonX//DTD Taxonomic Treatment Publishing DTD v0 20100105//EN" "tax-treatment-NSO.dtd">
<tp:taxon-treatment xmlns:tp="http://www.plazi.org/taxpub"><tp:treatment-meta><kwd-group><label>Taxon classification</label><kwd><named-content content-type="kingdom">Animalia</named-content></kwd><kwd><named-content content-type="order">Prostigmata</named-content></kwd><kwd><named-content content-type="family">Microdispidae</named-content></kwd></kwd-group><mixed-citation publication-type="journal"><person-group><name><surname>Khaustov</surname><given-names>Alexander A.</given-names></name></person-group><article-title>A review of myrmecophilous mites of the family <tp:taxon-name><tp:taxon-name-part taxon-name-part-type="family">Microdispidae</tp:taxon-name-part></tp:taxon-name> (<tp:taxon-name><tp:taxon-name-part taxon-name-part-type="subclass">Acari</tp:taxon-name-part></tp:taxon-name>, <tp:taxon-name><tp:taxon-name-part taxon-name-part-type="above-genus">Heterostigmatina</tp:taxon-name-part></tp:taxon-name>) of Western Siberia</article-title><source>Zookeys</source><day>12</day><month>11</month><year>2014</year><volume>2014</volume><issue>454</issue><fpage>13</fpage><lpage>28</lpage><pub-id pub-id-type="doi">10.3897/zookeys.454.8709</pub-id></mixed-citation></tp:treatment-meta><tp:nomenclature><tp:taxon-name>
                            <tp:taxon-name-part taxon-name-part-type="genus">Caesarodispus</tp:taxon-name-part>
                            <tp:taxon-name-part taxon-name-part-type="species">minutus</tp:taxon-name-part>
                        </tp:taxon-name><tp:taxon-authority>(Sevastianov, 1981)</tp:taxon-authority><tp:nomenclature-citation-list><tp:nomenclature-citation><tp:taxon-name><tp:taxon-name-part taxon-name-part-type="genus">Microdispus</tp:taxon-name-part> <tp:taxon-name-part taxon-name-part-type="species">minutus</tp:taxon-name-part></tp:taxon-name><comment> Sevastianov, 1981, p. 28, fig. 5.</comment></tp:nomenclature-citation><tp:nomenclature-citation><tp:taxon-name><tp:taxon-name-part taxon-name-part-type="genus">Caesarodispus</tp:taxon-name-part> <tp:taxon-name-part taxon-name-part-type="species">minutus</tp:taxon-name-part></tp:taxon-name><comment>: <xref ref-type="bibr" rid="B8">Khaustov 2008</xref>: 390.</comment></tp:nomenclature-citation></tp:nomenclature-citation-list></tp:nomenclature><tp:treatment-sec sec-type="Material examined"><title>Material examined.</title><p>Eleven females, Russia: Tyumen Province, Tyumen region, vicinity of settlement Narimanovo, <named-content xmlns:xlink="http://www.w3.org/1999/xlink" content-type="dwc:verbatimCoordinates" xlink:type="simple">57°21'56"N, 65°08'21"E</named-content>, in the nest of ants <italic><tp:taxon-name><tp:taxon-name-part taxon-name-part-type="genus">Lasius</tp:taxon-name-part> <tp:taxon-name-part taxon-name-part-type="species">flavus</tp:taxon-name-part></tp:taxon-name></italic> (Fabricius), 30 July 2014, coll. V.A. Stolbov.</p><p>This species was described from Ukraine from ants <italic><tp:taxon-name><tp:taxon-name-part taxon-name-part-type="genus">Tetramorium</tp:taxon-name-part> <tp:taxon-name-part taxon-name-part-type="species">caespitum</tp:taxon-name-part></tp:taxon-name></italic> L. (<xref ref-type="bibr" rid="B26">Sevastianov 1981</xref>). <xref ref-type="bibr" rid="B9">Khaustov (2009)</xref> redescribed it based on type material. It was also recorded from Iran from <italic><tp:taxon-name><tp:taxon-name-part taxon-name-part-type="genus">Temnothorax</tp:taxon-name-part></tp:taxon-name></italic> sp. (<xref ref-type="bibr" rid="B14">Loghmani et al 2014</xref>). This is a new record for the fauna of Russia.</p></tp:treatment-sec><ref-list><ref id="B8"><mixed-citation xmlns:xlink="http://www.w3.org/1999/xlink" xlink:type="simple"><person-group><name name-style="western"><surname>Khaustov</surname><given-names>AA</given-names></name></person-group> (<year>2008</year>) <source>Mites of the family <tp:taxon-name><tp:taxon-name-part taxon-name-part-type="family">Scutacaridae</tp:taxon-name-part></tp:taxon-name> of Eastern Palaearctic.</source><publisher-name>Akademperiodyka</publisher-name>, <publisher-loc>Kiev</publisher-loc>, <size units="page">291 pp</size>.</mixed-citation></ref><ref id="B26"><mixed-citation xmlns:xlink="http://www.w3.org/1999/xlink" xlink:type="simple"><person-group><name name-style="western"><surname>Sevastianov</surname><given-names>VD</given-names></name></person-group> (<year>1981</year>) <article-title>New species of mites of the family <tp:taxon-name><tp:taxon-name-part taxon-name-part-type="family">Pygmephoridae</tp:taxon-name-part></tp:taxon-name> (<tp:taxon-name><tp:taxon-name-part taxon-name-part-type="above-genus">Tarsonemina</tp:taxon-name-part></tp:taxon-name>, <tp:taxon-name><tp:taxon-name-part taxon-name-part-type="order">Trombidiformes</tp:taxon-name-part></tp:taxon-name>).</article-title><source>Vestnik Zoologii</source><volume>6</volume>: <fpage>25</fpage>–<lpage>29</lpage>. <comment>[in Russian]</comment></mixed-citation></ref><ref id="B9"><mixed-citation xmlns:xlink="http://www.w3.org/1999/xlink" xlink:type="simple"><person-group><name name-style="western"><surname>Khaustov</surname><given-names>AA</given-names></name></person-group> (<year>2009</year>) <article-title>New and little known species of mites of the genus <italic><tp:taxon-name><tp:taxon-name-part taxon-name-part-type="genus">Caesarodispus</tp:taxon-name-part></tp:taxon-name></italic> (<tp:taxon-name><tp:taxon-name-part taxon-name-part-type="subclass">Acari</tp:taxon-name-part></tp:taxon-name>, <tp:taxon-name><tp:taxon-name-part taxon-name-part-type="above-genus">Heterostigmata</tp:taxon-name-part></tp:taxon-name>, <tp:taxon-name><tp:taxon-name-part taxon-name-part-type="family">Microdispidae</tp:taxon-name-part></tp:taxon-name>) associated with ants (<tp:taxon-name><tp:taxon-name-part taxon-name-part-type="order">Hymenoptera</tp:taxon-name-part></tp:taxon-name>, <tp:taxon-name><tp:taxon-name-part taxon-name-part-type="family">Formicidae</tp:taxon-name-part></tp:taxon-name>) from Ukraine.</article-title><source>Vestnik Zoologii</source><volume>43</volume>: <fpage>387</fpage>–<lpage>393</lpage>. <ext-link ext-link-type="uri" xlink:href="http://www.degruyter.com/view/j/vzoo.2009.43.issue-5/v10058-009-0017-7/v10058-009-0017-7.xml" xlink:type="simple">http://www.degruyter.com/view/j/vzoo.2009.43.issue-5/v10058-009-0017-7/v10058-009-0017-7.xml</ext-link></mixed-citation></ref><ref id="B14"><mixed-citation xmlns:xlink="http://www.w3.org/1999/xlink" xlink:type="simple"><person-group><name name-style="western"><surname>Loghmani</surname><given-names>A</given-names></name><name name-style="western"><surname>Hajiqanbar</surname><given-names>H</given-names></name><name name-style="western"><surname>Talebi</surname><given-names>AA</given-names></name></person-group> (<year>2014</year>) <article-title>New species and new record of the genus <italic><tp:taxon-name><tp:taxon-name-part taxon-name-part-type="genus">Caesarodispus</tp:taxon-name-part></tp:taxon-name></italic> (<tp:taxon-name><tp:taxon-name-part taxon-name-part-type="subclass">Acari</tp:taxon-name-part></tp:taxon-name>: <tp:taxon-name><tp:taxon-name-part taxon-name-part-type="above-genus">Heterostigmatina</tp:taxon-name-part></tp:taxon-name>: <tp:taxon-name><tp:taxon-name-part taxon-name-part-type="family">Microdispidae</tp:taxon-name-part></tp:taxon-name>) phoretic on <italic><tp:taxon-name><tp:taxon-name-part taxon-name-part-type="genus">Temnothorax</tp:taxon-name-part></tp:taxon-name></italic> sp. (<tp:taxon-name><tp:taxon-name-part taxon-name-part-type="order">Hymenoptera</tp:taxon-name-part></tp:taxon-name>: <tp:taxon-name><tp:taxon-name-part taxon-name-part-type="family">Formicidae</tp:taxon-name-part></tp:taxon-name>).</article-title><source>Annales Zoologici</source><volume>64</volume>(<issue>2</issue>): <fpage>273</fpage>–<lpage>278</lpage>. doi: <ext-link ext-link-type="doi" xlink:href="10.3161/000345414X680627" xlink:type="simple">10.3161/000345414X680627</ext-link></mixed-citation></ref></ref-list></tp:taxon-treatment>
